# Supplementary material for: Impact of the COVID-19 shutdown on orthopedic trauma numbers and patterns in an academic Level I Trauma Center in Berlin, Germany
Source: PLoS One. 2021 Feb 16;16(2):e0246956. doi: 10.1371/journal.pone.0246956 (PMC7886210; doi:10.1371/journal.pone.0246956)
Supplement: S1 Data — (XLSX) [file pone.0246956.s002.xlsx]

## Sheet: Sheet1
	Date	Day	Time frame	Total contacts	Total cases	Orthopedic trauma cases	Gender_Female	Gender_Male	Trauma calls	Death < 24h	Death >24h	Acute intoxication	Alcohol intoxication	Other intoxication	Regular substance abuse	Homeless	Household accidents	Sport accidents	Nightlife-related accidents	Self-harm	Suicide attempts	Assault-related injuries	Robbery-related injuries	Domestic violence-related injuries	Pedestrian accidents	Bicycle accidents	Motor vehicle accidents	Public transport accidents	Work place accidents	Way to/from workplace accidents	Workplace violence-related injuries	Unspecific pain	Low back pain	Local infection	Check-up visits	Non-trauma_Pressure ulcer	Non-trauma_Heart attack	Internal medicine referral	Dermatology referral	Neurology referral	Gynecology referral	Psychology referral	Conservative treatment	Minor ED surgery	(Semi)-elective surgery	Emergency surgery	Discharged from ED/transferred	Admitted	Discharged < 24h
CTRL	2019-03-16	1	1	225	193	53	19	34	2	0	0	8	6	1	0	1	10	7	0	2	0	3	0	1	2	0	1	0	3	1	0	5	2	2	1	0	0	4	2	1	0	0	42	8	2	1	37	16	10
	2019-03-17	2	1	185	158	52	20	32	2	0	0	1	1	0	1	2	16	2	1	1	0	0	0	0	1	0	2	2	1	0	0	4	2	2	2	0	0	7	1	1	0	0	47	5	0	0	44	8	4
	2019-03-18	3	1	172	149	39	22	17	0	0	0	1	1	0	0	0	13	0	0	0	0	2	0	0	1	1	1	0	2	1	0	3	4	2	1	0	0	6	1	0	0	0	29	5	5	0	26	13	3
	2019-03-19	4	1	186	162	47	21	26	1	1	1	2	2	0	2	1	6	3	0	0	1	2	0	1	5	3	0	2	4	1	0	7	3	0	3	0	0	4	0	1	0	0	39	6	2	0	39	8	4
	2019-03-20	5	1	174	159	48	16	32	4	0	1	5	4	1	1	3	9	2	0	0	0	4	0	1	3	1	1	0	4	1	0	8	3	3	0	1	0	3	0	0	0	0	33	8	6	1	35	13	5
	2019-03-21	6	1	187	165	57	26	31	1	0	0	3	2	1	0	1	9	2	0	1	0	3	0	1	1	3	0	0	16	2	1	5	1	2	1	1	0	5	0	0	1	0	49	4	2	2	50	7	3
	2019-03-22	7	1	197	166	49	18	31	3	0	1	3	3	0	1	1	12	0	0	0	0	2	0	0	3	0	2	1	7	2	0	2	4	5	2	1	0	3	2	0	0	0	37	7	4	1	38	11	3
	2019-03-23	8	1	209	183	53	24	29	4	0	0	2	2	0	1	1	13	4	0	1	0	4	0	1	0	0	2	0	9	1	0	5	2	0	1	0	0	1	0	1	2	0	36	12	4	1	42	11	0
	2019-03-24	9	1	185	149	49	22	27	2	1	1	3	3	0	1	0	9	9	1	0	0	3	0	1	1	1	0	0	2	0	0	4	5	5	1	0	1	2	1	0	0	1	24	21	3	1	43	6	2
	2019-03-25	10	1	176	150	55	25	30	3	0	0	3	2	1	1	0	10	2	0	1	0	0	0	0	4	1	0	1	9	1	0	10	1	3	0	0	0	6	1	1	0	1	45	6	2	2	44	11	3
	2019-03-26	11	1	201	173	60	23	37	2	0	0	2	2	0	1	2	10	4	0	1	0	3	0	0	2	1	1	1	3	3	0	11	3	1	2	0	0	5	2	0	0	0	48	5	6	1	51	9	3
	2019-03-27	12	1	194	163	55	23	32	0	0	0	1	1	0	0	0	14	3	0	0	0	2	1	1	2	1	1	1	9	3	0	5	5	0	2	0	0	3	0	0	0	0	43	9	3	0	44	11	5
	2019-03-28	13	1	152	128	47	24	23	3	0	0	0	0	0	1	0	6	4	0	0	0	5	0	0	1	0	0	0	4	3	1	8	1	3	4	0	0	1	0	1	0	1	39	6	2	0	42	5	2
	2019-03-29	14	1	173	155	56	22	34	2	0	0	3	3	0	1	0	10	6	1	1	0	3	0	0	4	0	0	1	4	0	0	9	1	2	1	0	0	5	0	0	0	0	46	8	1	1	44	12	6
	2019-03-30	15	1	219	181	55	22	33	6	0	0	6	4	2	2	1	9	2	1	1	0	8	0	0	0	2	1	0	2	1	0	9	1	2	2	0	0	5	0	0	0	0	39	10	4	2	40	15	2
	2019-03-31	16	1	169	144	48	19	29	4	0	0	1	1	0	0	0	12	4	0	1	0	3	0	0	2	4	1	1	0	0	1	7	3	2	3	0	0	3	0	0	0	0	39	6	2	1	30	18	10
	2019-04-01	17	1	186	162	57	21	36	2	0	0	5	5	0	3	1	6	3	1	0	0	1	1	0	5	3	4	0	8	3	0	5	5	4	1	0	0	3	1	0	0	0	45	6	5	1	35	22	10
	2019-04-02	18	1	193	164	60	33	27	6	0	0	2	2	0	0	0	8	1	2	1	0	0	0	1	3	6	3	1	4	4	0	6	2	3	2	0	0	8	0	0	0	0	51	6	2	1	32	28	13
	2019-04-03	19	1	208	177	52	20	32	4	0	0	0	0	0	1	0	10	1	0	0	0	0	1	1	0	1	2	0	9	1	2	9	2	2	2	0	0	5	0	0	0	1	39	9	3	1	39	13	1
	2019-04-04	20	1	170	143	43	21	22	3	1	1	2	0	1	2	0	13	0	0	0	0	1	0	0	0	0	1	0	5	4	1	4	0	2	0	1	1	4	0	1	1	0	28	11	3	1	30	13	4
	2019-04-05	21	1	223	182	56	29	27	4	0	0	4	2	1	4	0	9	2	0	0	0	1	0	1	2	2	2	0	4	2	0	6	3	3	4	1	0	6	1	1	1	0	45	6	4	1	40	16	5
	2019-04-06	22	1	226	208	45	16	29	3	0	0	3	3	0	2	0	5	3	0	1	0	2	1	0	0	2	3	0	2	0	0	7	0	4	2	0	0	3	0	1	0	0	38	4	3	0	35	10	5
	2019-04-07	23	1	223	197	62	24	38	2	0	0	3	3	0	1	0	10	9	1	0	0	8	0	0	0	2	3	0	3	1	0	5	5	1	2	0	0	4	2	1	1	0	47	12	2	1	51	11	5
	2019-04-08	24	1	201	177	57	26	31	3	0	0	2	2	0	0	0	7	3	0	2	0	1	0	0	4	5	2	0	6	1	0	9	0	0	2	0	0	4	0	0	0	0	43	12	2	0	39	18	13
	2019-04-09	25	1	160	145	47	27	20	0	0	0	0	0	0	0	0	10	2	0	0	0	2	0	1	4	2	0	1	5	1	1	6	2	0	2	0	0	4	0	0	0	1	38	7	2	0	35	12	7
	2019-04-10	26	1	195	169	55	25	30	2	0	0	4	3	1	2	0	14	0	1	1	0	3	0	1	1	0	0	0	4	3	1	6	3	4	2	0	0	6	0	1	0	0	40	11	3	1	38	17	8
	2019-04-11	27	1	176	153	42	16	26	3	0	0	1	1	0	0	1	9	0	0	2	0	2	1	0	2	0	2	0	5	3	0	6	1	0	1	0	0	3	0	1	0	0	28	11	2	1	20	22	17
	2019-04-12	28	1	166	143	39	21	18	1	0	0	5	1	3	1	0	8	0	0	0	0	2	0	1	0	0	1	0	4	3	0	7	0	1	0	0	0	2	3	0	1	0	32	3	4	0	19	20	12
	2019-04-13	29	1	220	192	52	25	27	1	0	0	5	4	0	3	0	9	4	1	0	0	4	0	0	1	1	1	1	1	2	0	12	3	0	1	0	0	5	0	1	0	0	42	8	2	0	43	9	5
	2019-04-14	30	1	211	185	52	24	28	0	0	0	1	1	0	0	1	9	4	0	1	0	2	0	1	3	0	0	0	1	2	0	7	3	3	4	0	0	3	2	0	0	0	38	11	3	0	35	17	10
	2019-04-15	31	1	204	182	58	29	29	2	0	0	1	0	1	0	1	12	2	0	0	0	0	1	0	1	0	0	0	4	0	0	14	4	3	0	0	0	7	1	1	1	0	45	8	4	1	46	12	3
	2019-04-16	32	1	203	181	59	29	30	1	0	0	0	0	0	0	0	8	2	1	0	0	0	0	0	1	0	0	1	9	1	0	12	4	1	2	0	0	10	0	2	0	0	52	4	3	0	42	17	10
	2019-04-17	33	1	189	165	54	21	33	4	0	0	1	1	0	2	1	5	0	0	1	0	3	0	0	1	4	2	1	3	5	0	10	5	5	0	0	0	1	0	0	1	0	42	8	3	1	38	16	7
	2019-04-18	34	1	200	175	60	22	38	5	2	0	2	1	1	0	1	12	3	1	0	1	3	0	0	4	0	1	1	5	2	0	12	2	2	1	0	1	3	0	0	0	0	44	11	4	1	36	24	11
	2019-04-19	35	1	204	186	49	30	19	3	1	0	2	2	0	1	0	8	1	3	1	0	1	0	0	1	1	0	1	2	0	0	10	6	0	1	0	0	2	0	1	0	0	40	7	1	1	42	7	1
PRE	2020-02-10	1	2	173	149	53
	2020-02-11	2	2	156	138	42
	2020-02-12	3	2	173	142	44
	2020-02-13	4	2	163	135	46
	2020-02-14	5	2	164	144	44
	2020-02-15	6	2	217	194	49
	2020-02-16	7	2	209	189	64
	2020-02-17	8	2	208	171	54
	2020-02-18	9	2	153	129	36
	2020-02-19	10	2	173	145	39
	2020-02-20	11	2	181	150	42
	2020-02-21	12	2	191	166	42
	2020-02-22	13	2	224	192	44
	2020-02-23	14	2	182	160	44
	2020-02-24	15	2	200	170	54
	2020-02-25	16	2	191	167	54
	2020-02-26	17	2	168	147	50
	2020-02-27	18	2	153	135	34
	2020-02-28	19	2	170	149	45
	2020-02-29	20	2	242	209	54
	2020-03-01	21	2	176	154	40
	2020-03-02	22	2	128	114	90
	2020-03-03	23	2	148	133	47
	2020-03-04	24	2	136	122	35
	2020-03-05	25	2	171	139	38
	2020-03-06	26	2	169	150	45
	2020-03-07	27	2	151	139	40
	2020-03-08	28	2	168	152	34
	2020-03-09	29	2	138	115	32
	2020-03-10	30	2	142	128	38
	2020-03-11	31	2	150	133	28
	2020-03-12	32	2	167	144	49
	2020-03-13	33	2	153	131	44
	2020-03-14	34	2	160	145	42
	2020-03-15	35	2	150	120	37
SHUTDOWN	2020-03-16	1	3	99	93	32	14	18	1	1	0	1	1	0	2	0	12	1	0	0	0	0	0	0	2	1	0	1	3	0	0	4	1	3	2	0	1	0	0	0	0	0	26	4	2	0	27	5	0
	2020-03-17	2	3	128	110	28	11	17	3	0	0	2	2	0	1	0	9	1	0	0	0	1	0	1	0	0	0	0	4	0	0	2	1	4	1	1	0	2	0	1	0	0	20	6	0	2	18	10	6
	2020-03-18	3	3	137	110	46	22	24	4	0	0	4	4	0	6	0	12	3	1	0	0	4	0	1	3	4	2	0	5	1	0	3	0	2	4	0	0	0	0	0	0	0	31	9	5	1	31	15	7
	2020-03-19	4	3	115	96	25	7	18	3	0	0	5	5	0	6	5	6	0	0	1	0	2	0	0	0	2	0	0	5	1	0	3	0	3	0	0	0	0	0	0	0	0	10	15	0	0	19	6	3
	2020-03-20	5	3	104	93	30	9	21	2	0	0	2	2	0	0	1	7	1	0	0	1	0	0	0	2	0	0	1	4	0	0	2	4	2	0	1	0	2	0	0	0	0	25	4	1	0	25	5	0
	2020-03-21	6	3	128	114	29	13	16	1	0	0	6	3	1	4	1	2	2	2	1	0	3	0	2	0	3	1	0	0	0	1	4	0	5	1	0	0	0	0	0	0	0	23	4	2	0	25	4	1
	2020-03-22	7	3	116	100	26	12	14	1	0	0	2	1	1	2	1	7	0	0	0	1	1	0	1	0	1	0	0	2	0	0	2	2	2	1	1	0	3	0	0	0	0	19	4	2	1	19	7	5
	2020-03-23	8	3	117	106	30	10	20	0	0	0	0	0	0	2	1	8	0	0	0	0	1	0	0	0	0	0	0	4	1	0	7	0	0	0	1	0	7	0	0	0	0	23	5	2	0	24	6	4
	2020-03-24	9	3	116	100	26	11	15	3	1	0	1	1	0	4	0	11	1	0	0	1	0	0	0	0	1	2	0	3	0	0	3	2	0	0	0	0	2	0	0	0	0	11	12	2	1	17	9	4
	2020-03-25	10	3	108	98	33	11	22	4	0	0	4	4	0	4	2	6	0	0	1	0	1	0	1	1	0	0	0	2	1	1	2	4	1	2	0	0	0	1	5	0	0	29	1	3	0	28	5	1
	2020-03-26	11	3	112	99	23	11	12	0	0	0	1	0	1	0	0	9	1	0	0	0	2	0	0	1	1	0	1	2	1	0	1	0	1	0	0	0	0	1	2	0	0	15	5	3	0	13	10	4
	2020-03-27	12	3	128	108	35	9	26	2	0	0	0	0	0	0	0	3	1	0	0	0	3	0	1	2	0	1	0	6	0	1	6	0	2	3	0	0	2	1	0	0	1	26	8	1	0	27	8	2
	2020-03-28	13	3	133	114	28	12	16	3	0	0	2	2	0	4	1	8	0	0	1	0	1	0	0	0	3	2	0	2	0	0	5	0	1	1	0	0	2	0	0	0	2	10	14	1	3	21	7	2
	2020-03-29	14	3	99	87	18	6	12	0	0	0	1	1	0	2	0	9	0	0	1	0	2	0	0	0	0	0	0	2	0	0	1	0	0	0	0	0	2	1	0	0	0	13	3	2	0	14	4	1
	2020-03-30	15	3	101	90	26	9	17	5	0	0	3	3	0	1	0	4	0	2	0	0	0	1	0	0	5	2	0	2	0	1	2	1	0	1	0	0	4	1	0	0	0	24	2	0	0	20	6	2
	2020-03-31	16	3	95	91	24	10	14	0	0	0	2	2	0	1	0	7	0	0	0	0	0	0	1	2	2	0	0	2	0	2	2	1	0	1	0	0	4	0	0	0	0	15	5	4	0	15	9	5
	2020-04-01	17	3	98	90	26	15	11	1	0	1	1	1	0	1	0	4	0	0	1	0	1	0	0	3	0	0	0	3	1	0	1	2	1	1	0	1	3	1	0	0	0	20	5	0	1	18	8	3
	2020-04-02	18	3	117	104	31	14	17	0	1	0	4	3	1	3	2	6	0	0	1	0	0	0	0	0	0	3	0	6	0	1	2	1	1	0	0	0	2	0	1	0	0	24	6	0	1	25	6	3
	2020-04-03	19	3	127	120	27	15	12	0	0	0	1	0	0	2	0	7	0	0	0	0	2	0	2	0	1	0	0	3	0	0	3	1	1	2	1	0	4	0	0	0	0	21	6	0	0	25	2	0
	2020-04-04	20	3	113	108	26	14	12	2	0	0	1	1	0	1	0	8	2	0	1	0	2	0	0	2	0	1	0	1	1	0	0	1	2	0	0	0	4	0	0	0	0	19	3	4	0	18	8	1
	2020-04-05	21	3	115	100	33	10	23	3	0	0	4	4	0	3	1	7	1	0	1	0	4	0	1	0	0	0	0	0	0	0	2	0	1	1	0	0	5	2	1	0	0	26	7	0	0	25	8	3
	2020-04-06	22	3	121	106	32	7	25	4	0	0	2	2	0	2	1	6	0	0	0	0	0	0	0	3	1	0	0	4	1	0	4	1	0	2	0	0	6	2	0	1	1	21	8	3	0	23	9	1
	2020-04-07	23	3	118	101	33	14	19	6	0	0	4	2	2	5	1	3	0	1	3	0	1	0	3	0	2	1	0	3	1	0	2	0	2	0	0	0	5	0	1	0	0	28	2	1	2	24	9	1
	2020-04-08	24	3	116	100	41	22	19	4	0	0	7	5	2	3	0	5	0	0	0	0	2	1	0	0	0	2	0	11	2	0	4	1	1	1	0	0	2	0	2	0	0	14	22	4	1	28	13	10
	2020-04-09	25	3	128	111	37	14	23	4	0	0	2	2	0	1	0	5	0	0	0	0	2	0	1	0	2	3	0	6	0	1	3	1	0	1	0	0	5	0	2	0	0	29	6	1	1	31	6	2
	2020-04-10	26	3	140	121	29	13	16	1	0	0	2	2	0	1	0	6	0	0	1	0	2	0	0	0	3	0	0	1	0	1	3	1	3	0	0	0	0	3	0	0	0	23	6	0	0	26	3	2
	2020-04-11	27	3	154	136	44	17	27	1	1	0	1	1	0	0	0	9	3	0	1	0	2	0	1	3	1	0	0	4	0	1	7	4	0	1	0	0	2	0	0	1	0	31	13	0	0	42	2	0
	2020-04-12	28	3	130	111	25	11	14	2	0	0	3	3	0	1	1	13	1	0	0	0	1	0	3	1	0	0	0	0	0	0	1	0	0	1	0	0	3	0	0	0	0	8	14	2	1	17	8	7
	2020-04-13	29	3	146	134	33	18	15	1	0	0	0	0	0	0	0	8	3	0	0	0	2	0	0	1	1	2	0	2	0	0	4	3	0	2	0	0	3	0	0	1	0	22	8	3	0	24	9	3
	2020-04-14	30	3	130	113	36	17	19	0	0	0	3	2	0	1	2	9	0	0	0	0	3	0	1	0	3	0	0	4	1	2	2	0	4	0	0	0	2	1	0	0	0	29	6	1	0	29	7	0
	2020-04-15	31	3	155	131	39	15	24	4	0	0	2	2	0	1	3	9	1	0	0	0	2	1	0	0	1	2	0	12	1	0	3	3	1	0	0	0	3	0	0	0	0	26	12	0	1	32	7	1
	2020-04-16	32	3	124	106	29	15	14	1	0	0	2	1	1	1	0	9	0	0	1	0	1	0	0	0	1	0	1	7	1	0	3	0	1	0	0	0	3	0	0	0	0	20	6	3	0	24	5	1
	2020-04-17	33	3	139	123	39	16	23	1	0	0	0	0	0	0	0	9	2	0	1	0	2	0	0	1	3	4	0	2	2	0	5	2	0	0	0	0	4	0	0	0	0	31	5	3	0	32	7	3
	2020-04-18	34	3	125	110	28	11	17	2	0	0	2	2	0	0	0	6	1	0	0	0	6	0	0	0	4	3	0	1	0	0	2	2	0	0	0	0	2	1	0	0	0	17	9	0	2	24	4	1
	2020-04-19	35	3	123	109	35	16	19	2	0	0	2	2	0	2	0	15	0	0	1	0	3	0	0	0	1	1	0	2	0	0	4	3	0	0	0	0	3	1	0	0	1	28	5	0	2	25	10	4
POST	2020-04-20	1	4	130	110	46
	2020-04-21	2	4	101	86	27
	2020-04-22	3	4	122	104	33
	2020-04-23	4	4	141	118	38
	2020-04-24	5	4	149	127	37
	2020-04-25	6	4	143	128	29
	2020-04-26	7	4	134	112	33
	2020-04-27	8	4	133	108	37
	2020-04-28	9	4	120	104	28
	2020-04-29	10	4	126	107	33
	2020-04-30	11	4	157	130	40
	2020-05-01	12	4	158	135	37
	2020-05-02	13	4	132	118	37
	2020-05-03	14	4	113	103	25
	2020-05-04	15	4	130	117	32
	2020-05-05	16	4	129	108	37
	2020-05-06	17	4	106	93	30
	2020-05-07	18	4	133	119	39
	2020-05-08	19	4	163	145	32
	2020-05-09	20	4	174	139	41
	2020-05-10	21	4	125	109	42
	2020-05-11	22	4	126	108	36
	2020-05-12	23	4	123	103	31
	2020-05-13	24	4	121	98	26
	2020-05-14	25	4	102	86	27
	2020-05-15	26	4	166	137	46
	2020-05-16	27	4	157	132	40
	2020-05-17	28	4	157	128	42
	2020-05-18	29	4	152	134	43
	2020-05-19	30	4	132	115	39
	2020-05-20	31	4	175	147	48
	2020-05-21	32	4	172	138	39
	2020-05-22	33	4	186	157	50
	2020-05-23	34	4	177	156	39
	2020-05-24	35	4	133	117	27
[truncated: 20 more columns]
